# Supplementary material for: GatorByte – An Internet of Things-Based Low-Cost, Compact, and Real-Time Water Resource Monitoring Buoy
Source: HardwareX. 2023 May 10;14:e00427. doi: 10.1016/j.ohx.2023.e00427 (PMC10227377; doi:10.1016/j.ohx.2023.e00427)
Supplement: Supplementary data 1 [file mmc1.txt]

The design files can be found in the following repositories:
-------------------------------------------------------------
  1. http://dx.doi.org/10.17632/csf6hhvy3b.1 (Web application and dashboard), 
  2. http://dx.doi.org/10.17632/y2gc2fwj5b.1 (Firmware files), 
  3. http://dx.doi.org/10.17632/gjbkxb74dw.1 (Enclosure and PCB CAD files)  
